# Supplementary material for: Morphology and Chemical Purity of Water Suspension of Graphene Oxide FLAKES Aged for 14 Months in Ambient Conditions. A Preliminary Study
Source: Materials (Basel). 2021 Jul 23;14(15):4108. doi: 10.3390/ma14154108 (PMC8347880; doi:10.3390/ma14154108)
Supplement: Supplementary file 1 [file materials-14-04108-s001.zip]

Archive with 1 entries (1 files):
- materials-1264297-supplementary.pdf
